# Supplementary material for: Novel Mixed Matrix Membranes Based on Polymer of Intrinsic Microporosity PIM-1 Modified with Metal-Organic Frameworks for Removal of Heavy Metal Ions and Food Dyes by Nanofiltration
Source: Membranes (Basel). 2021 Dec 23;12(1):14. doi: 10.3390/membranes12010014 (PMC8782022; doi:10.3390/membranes12010014)
Supplement: Supplementary file 1 [file membranes-12-00014-s001.zip]

Archive with 1 entries (1 files):
- membranes-1492919-supplementary.pdf
